# Supplementary material for: Studying the Impact of the DDB2 T338M Missense Mutation on the Development of Equine Squamous Cell Carcinoma and Sarcoid
Source: Animals (Basel). 2025 Mar 22;15(7):911. doi: 10.3390/ani15070911 (PMC11987844; doi:10.3390/ani15070911)
Supplement: Supplementary file 1 [file animals-15-00911-s001.zip]

Archive with 4 entries (4 files):
- PEKatUNIquat_Suppl_TableS1_20250221.xlsx
- __MACOSX/._PEKatUNIquat_Suppl_TableS1_20250221.xlsx
- PEKatUNIquat_Suppl_TableS2_20250221.xlsx
- __MACOSX/._PEKatUNIquat_Suppl_TableS2_20250221.xlsx
