# Supplementary material for: Studying the Impact of the DDB2 T338M Missense Mutation on the Development of Equine Squamous Cell Carcinoma and Sarcoid
Source: Animals (Basel). 2025 Mar 22;15(7):911. doi: 10.3390/ani15070911 (PMC11987844; doi:10.3390/ani15070911)
Supplement: Supplementary file 1 [file animals-15-00911-s001.zip › PEKatUNIquat_Suppl_TableS1_20250221.xlsx]

## Sheet: HQ_DDB2_data20240721
ID	Breed	Sex	Coat colour	Status	Tumour type	localisation of the SCC	Age of horse at clinic	DDB2-genotype result	Biosample collected	Years in Paraffin for FFPE tissue	DDB2 genotype after UDG treatment
Case1	Haflinger	mare	chestnut	case	SCC	eye	22.75	TT	FFPE	8	TT
Case2	Haflinger	gelding	chestnut	case	SCC	eye	9.25	TT	FFPE	4	TT
Case3	Haflinger	gelding	chestnut	case	SCC	eye	15	TT	FFPE	3	TT
Case4	Haflinger	mare	chestnut	case	SCC	eye	18	CC	FFPE	6	CC
Case5	Haflinger	stallion	chestnut	case	SCC	eye	7.75	TT	FFPE	7	TT
Case6	Haflinger	mare	chestnut	case	SCC	eye	9	TT	FFPE	11	TT
Case7	Haflinger	mare	chestnut	case	SCC	eye	10.25	TT	FFPE	9	TT
Case8	Haflinger	gelding	chestnut	case	SCC	eye	6.25	TT	FFPE	14	TT
Case9	Haflinger	mare	chestnut	case	SCC	eye	11	TT	FFPE	14	TT
Case10	Haflinger	mare	chestnut	case	SCC	eye	12	TT	FFPE	2	TT
Case11	Haflinger	gelding	chestnut	case	SCC	eye	10.75	TT	FFPE	1	TT
Case12	Haflinger	mare	chestnut	case	SCC	eye	12.25	TT	FFPE	6	TT
Case13	Haflinger	mare	chestnut	case	SCC	eye	14	TT	FFPE	13	TT
Case14	Haflinger	mare	chestnut	case	SCC	eye	22	CT	FFPE	3	CT
Case15	Haflinger	mare	chestnut	case	SCC	eye	NA	TT	FFPE	16	TT
Case16	Haflinger	gelding	chestnut	case	SCC	eye	23	TT	FFPE	18	TT
Case17	Haflinger	gelding	chestnut	case	SCC	eye	17.5	CT	FFPE	4	CT
Case18	Haflinger	stallion	chestnut	case	SCC	eye	11	TT	FFPE	5	TT
Case19	Haflinger	gelding	chestnut	case	SCC	eye	12	TT	FFPE	1	TT
Case20	Haflinger	mare	chestnut	case	SCC	eye	19.75	TT	FFPE	8	TT
Case21	Haflinger	mare	chestnut	case	SCC	eye	19	CT	FFPE	6	CT
Case22	Haflinger	mare	chestnut	case	SCC	eye	14.25	TT	FFPE	14	TT
Case23	Haflinger	mare	chestnut	case	SCC	eye	16.5	CC	FFPE	8	CC
Case24	Haflinger	mare	chestnut	case	SCC	eye	24.5	CC	FFPE	2	CC
Case25	Haflinger	mare	chestnut	case	SCC	eye	22	TT	FFPE	1	TT
Case26	Haflinger	gelding	chestnut	case	SCC	eye	15.75	TT	hair	NA	NA
Case27	Haflinger	mare	chestnut	case	SCC	eye	11.5	TT	FFPE	6	TT
Case28	Haflinger	mare	chestnut	case	SCC	eye	NA	TT	FFPE	19	TT
Case29	Haflinger	gelding	chestnut	case	SCC	eye	9.5	CT	FFPE	16	CT
Case30	Haflinger	gelding	chestnut	case	SCC	eye	6.75	TT	FFPE	17	TT
Case31	Haflinger	gelding	chestnut	case	SCC	eye	4.5	TT	FFPE	17	TT
Case32	Haflinger	gelding	chestnut	case	SCC	eye	4.25	CC	hair	NA	NA
Case33	Haflinger	gelding	chestnut	case	SCC	eye	7.5	TT	hair	NA	NA
Case34	Haflinger	gelding	chestnut	case	SCC	eye	17.75	CC	FFPE	9	CC
Case35	Haflinger	gelding	chestnut	case	SCC	eye	20.5	TT	FFPE	17	TT
Case36	Haflinger	mare	chestnut	case	SCC	eye	14	CT	hair	NA	NA
Case37	Haflinger	mare	chestnut	case	SCC	eye	16.75	TT	FFPE	5	TT
Case38	Haflinger	mare	chestnut	case	SCC	eye	16.25	CT	FFPE	4	CT
Case39	Haflinger	gelding	chestnut	case	SCC	eye	8	TT	FFPE	15	TT
Case40	Haflinger	gelding	chestnut	case	SCC	eye	10	TT	FFPE	8	TT
Case41	Haflinger	stallion	chestnut	case	SCC	eye	10.5	CC	FFPE	17	CC
Case42	Haflinger	mare	chestnut	case	SCC	eye	6.25	TT	FFPE	6	TT
Case43	Haflinger	mare	chestnut	case	SCC	eye	12	CT	hair	NA	NA
Case44	Haflinger	gelding	chestnut	case	SCC	eye	22.75	CT	FFPE	6	CT
Case45	Haflinger	gelding	chestnut	case	SCC	eye	8.5	CT	FFPE	6	CT
Case46	Haflinger	gelding	chestnut	case	SCC	eye	8.25	CT	FFPE	16	CT
Case47	Haflinger	gelding	chestnut	case	SCC	eye	8.25	TT	FFPE	5	TT
Case48	Haflinger	gelding	chestnut	case	SCC	eye	5.25	TT	FFPE	11	TT
Case49	Haflinger	gelding	chestnut	case	SCC	eye	7.75	TT	hair	0.5	NA
Case50	Haflinger	mare	chestnut	case	SCC	eye	10	TT	hair	0.5	NA
Case51	Haflinger	gelding	chestnut	case	SCC	eye	19.25	TT	hair	0.5	NA
Case52	Haflinger	gelding	chestnut	case	SCC	eye	16.25	TT	hair	NA	NA
Case53	Haflinger	gelding	chestnut	case	SCC	eye	9	CT	hair	NA	NA
Case54	Haflinger	mare	chestnut	case	SCC	eye	9.25	TT	hair	NA	NA
Case55	Haflinger	mare	chestnut	case	SCC	eye	8.25	TT	hair	NA	NA
Case56	Haflinger	mare	chestnut	case	SCC	eye	32.5	TT	hair	NA	NA
Case57	Noriker	mare	tiger	case	SCC	eye	12.25	CC	FFPE	14	CC
Case58	Noriker	mare	chestnut	case	SCC	eye	17	CT	FFPE	10	CT
Case59	Noriker	stallion	NA	case	SCC	eye	8	TT	FFPE	9	TT
Case60	Noriker	mare	black roan	case	SCC	eye	21	CT	FFPE	17	CT
Case61	Noriker	mare	bay	case	SCC	eye	8.75	TT	FFPE	1	TT
Case62	Noriker	mare	chestnut/tiger	case	SCC	eye	10.25	TT	hair	NA	NA
Case63	Noriker	mare	chestnut	case	SCC	eye	18	TT	hair	NA	NA
Case64	Warmblood	gelding	chestnut	case	SCC	eye	18	CC	FFPE	9	NA
Case65	Warmblood	gelding	bay	case	SCC	eye	19.25	CC	FFPE	9	NA
Case66	Warmblood	gelding	grey	case	SCC	eye	17.75	CC	FFPE	17	NA
Case67	Warmblood	gelding	chestnut	case	SCC	eye	19.5	CC	FFPE	5	NA
Case68	Warmblood	gelding	black	case	SCC	eye	16.25	CC	FFPE	10	NA
Case69	Warmblood	gelding	NA	case	SCC	eye	20.75	CC	FFPE	7	NA
Case70	Warmblood	mare	grey	case	SCC	eye	16.25	CC	hair	1	NA
Case71	Warmblood	gelding	chestnut	case	SCC	eye	19.75	CC	FFPE	10	NA
Case72	Warmblood	gelding	bay	case	SCC	eye	17	CC	FFPE	12	NA
Case73	Warmblood	gelding	grey	case	SCC	eye	21.5	CC	FFPE	13	NA
Case74	Warmblood	gelding	grey	case	SCC	eye	25.75	CC	FFPE	16	NA
Case75	Warmblood	gelding	chestnut	case	SCC	eye	23.25	CC	FFPE	5	NA
Case76	Warmblood	gelding	chestnut	case	SCC	eye	22.25	CC	hair	NA	NA
Case77	Warmblood	gelding	chestnut	case	SCC	eye	12	CC	hair	NA	NA
Case78	Haflinger	gelding	chestnut	case	SCC	genital	12.5	CC	FFPE	17	CC
Case79	Haflinger	gelding	chestnut	case	SCC	genital	17.25	CC	FFPE	14	CC
Case80	Haflinger	gelding	chestnut	case	SCC	genital	17.75	CC	FFPE	8	CC
Case81	Haflinger	gelding	chestnut	case	SCC	genital	21	CC	FFPE	7	CC
Case82	Haflinger	gelding	chestnut	case	SCC	genital	14.75	CC	FFPE	9	CC
Case83	Icelandic	gelding	chestnut	case	SCC	genital	19.5	CC	FFPE	2	NA
Case84	Icelandic	gelding	chestnut	case	SCC	genital	27	CC	FFPE	5	NA
Case85	Icelandic	gelding	chestnut	case	SCC	genital	25.6	CC	FFPE	14	NA
Case86	Icelandic	gelding	black	case	SCC	genital	24.6	CC	FFPE	11	NA
Case87	Icelandic	gelding	dun	case	SCC	genital	18	CC	FFPE	3	NA
Case88	Icelandic	gelding	black	case	SCC	genital	18	CC	FFPE	15	NA
Case89	Icelandic	gelding	black	case	SCC	genital	25.25	CC	FFPE	14	NA
Case90	Icelandic	gelding	chestnut	case	SCC	genital	15	CC	FFPE	17	NA
Case91	Icelandic	gelding	bay	case	SCC	genital	25	CC	FFPE	4	NA
Case92	Warmblood	gelding	bay	case	SCC	genital	23	CC	FFPE	13	NA
Case93	Warmblood	gelding	bay	case	SCC	genital	15	CC	FFPE	4	NA
Case94	Warmblood	gelding	chestnut	case	SCC	genital	15	CC	FFPE	3	NA
Case95	Warmblood	gelding	chestnut	case	SCC	genital	10.75	CC	FFPE	6	NA
Case96	Warmblood	gelding	bay	case	SCC	genital	20	CC	FFPE	12	NA
Case97	Warmblood	gelding	bay	case	SCC	genital	15.5	CC	FFPE	12	NA
Case98	Warmblood	gelding	chestnut	case	SCC	genital	22.25	CC	FFPE	6	NA
Case99	Warmblood	gelding	bay	case	SCC	genital	18.5	CC	FFPE	7	NA
Case100	Warmblood	gelding	black	case	SCC	genital	16	CC	FFPE	16	NA
Case101	Warmblood	gelding	chestnut	case	SCC	genital	17.75	CC	FFPE	5	NA
Case102	Warmblood	gelding	chestnut	case	SCC	genital	14	CC	FFPE	3	NA
Case103	Warmblood	gelding	black	case	SCC	genital	18.5	CC	FFPE	0.5	NA
Case104	Warmblood	gelding	black	case	SCC	genital	16.75	CC	FFPE	0.5	NA
Case105	Warmblood	mare	bay	case	SCC	genital	20	CC	FFPE	0.5	NA
Case106	Warmblood	gelding	grey	case	SCC	genital	19	CC	FFPE	0.5	NA
Case107	Haflinger	mare	chestnut	case	SCC	head and neck	15.5	CT	FFPE	8	CT
Case108	Haflinger	gelding	chestnut	case	SCC	head and neck	22.75	CC	FFPE	8	CC
Case109	Haflinger	mare	chestnut	case	SCC	head and neck	22	CC	FFPE	12	CC
Case110	Haflinger	mare	chestnut	case	SCC	head and neck	23	CC	FFPE	12	CC
Case111	Haflinger	gelding	chestnut	case	SCC	head and neck	9	TT	FFPE	7	TT
Case112	Haflinger	gelding	chestnut	case	SCC	head and neck	7.25	CT	FFPE	9	CT
Case113	Haflinger	gelding	chestnut	case	SCC	head and neck	13	CC	FFPE	4	CC
Case114	Icelandic	gelding	bay	case	SCC	head and neck	16	CC	FFPE	18	NA
Case115	Icelandic	gelding	chestnut	case	SCC	head and neck	20.75	CC	FFPE	7	NA
Case116	Icelandic	mare	black	case	SCC	head and neck	17.5	CC	FFPE	10	NA
Case117	Icelandic	gelding	chestnut	case	SCC	head and neck	30.25	CC	FFPE	2	NA
Case118	Noriker	gelding	roan	case	SCC	head and neck	17	CC	FFPE	4	CC
Case119	Warmblood	mare	chestnut	case	SCC	head and neck	22.75	CC	FFPE	9	NA
Case120	Warmblood	gelding	grey	case	SCC	head and neck	16.75	CT	FFPE	16	NA
Case121	Warmblood	mare	chestnut	case	SCC	head and neck	11	CC	FFPE	2	NA
Case122	Warmblood	mare	bay	case	SCC	head and neck	19.5	CC	FFPE	6	NA
Case123	Warmblood	gelding	grey	case	SCC	head and neck	27.25	CC	FFPE	3	NA
Case124	Warmblood	gelding	black	case	SCC	head and neck	18.75	CC	FFPE	9	NA
Case125	Warmblood	gelding	chestnut	case	SCC	head and neck	26	CC	FFPE	12	NA
Case126	Warmblood	mare	black	case	SCC	head and neck	14.25	CC	FFPE	1	NA
Case127	Warmblood	mare	bay	case	SCC	head and neck	24.25	CC	FFPE	2	NA
Case128	Warmblood	mare	bay	case	SCC	head and neck	16.75	CC	FFPE	16	NA
Case129	Warmblood	gelding	bay	case	SCC	head and neck	24.5	CC	FFPE	0.5	NA
Case130	Haflinger	gelding	chestnut	case	Sarcoid	NA	7.5	CC	FFPE	18	NA
Case131	Haflinger	stallion	chestnut	case	Sarcoid	NA	10.75	CC	FFPE	17	NA
Case132	Haflinger	gelding	chestnut	case	Sarcoid	NA	7.5	CT	FFPE	15	NA
Case133	Haflinger	gelding	chestnut	case	Sarcoid	NA	20.75	CC	FFPE	14	NA
Case134	Haflinger	mare	chestnut	case	Sarcoid	NA	5.25	CC	FFPE	15	NA
Case135	Haflinger	mare	chestnut	case	Sarcoid	NA	10.5	CC	FFPE	11	NA
Case136	Haflinger	gelding	chestnut	case	Sarcoid	NA	15	CC	FFPE	4	NA
Case137	Haflinger	mare	chestnut	case	Sarcoid	NA	13.25	CC	FFPE	14	NA
Case138	Haflinger	gelding	chestnut	case	Sarcoid	NA	15.5	CC	FFPE	2	NA
Case139	Haflinger	mare	chestnut	case	Sarcoid	NA	9.5	CC	FFPE	12	NA
Case140	Haflinger	mare	chestnut	case	Sarcoid	NA	13	CC	FFPE	1	NA
Case141	Noriker	stallion	roan	case	Sarcoid	NA	3.5	CC	FFPE	16	NA
Case142	Noriker	mare	black	case	Sarcoid	NA	15	CT	FFPE	15	NA
Case143	Noriker	stallion	NA	case	Sarcoid	NA	2.25	CT	FFPE	14	NA
Case144	Noriker	stallion	black	case	Sarcoid	NA	2	CC	FFPE	17	NA
Control1	Haflinger	mare	chestnut	control	No	NA	16.75	CC	FFPE	18	NA
Control2	Haflinger	gelding	chestnut	control	No	NA	16	CC	FFPE	18	NA
Control3	Haflinger	gelding	chestnut	control	No	NA	28.75	CC	FFPE	18	NA
Control4	Haflinger	mare	chestnut	control	No	NA	23	CT	FFPE	17	NA
Control5	Haflinger	mare	chestnut	control	No	NA	17.75	CT	FFPE	16	NA
Control6	Haflinger	mare	chestnut	control	No	NA	18	CC	FFPE	16	NA
Control7	Haflinger	gelding	chestnut	control	No	NA	20.5	CC	FFPE	14	NA
Control8	Haflinger	mare	chestnut	control	No	NA	16	CC	FFPE	14	NA
Control9	Haflinger	gelding	chestnut	control	No	NA	18	CC	FFPE	14	NA
Control10	Haflinger	mare	chestnut	control	No	NA	16	CC	FFPE	14	NA
Control11	Haflinger	mare	chestnut	control	No	NA	17.75	CC	FFPE	13	NA
Control12	Haflinger	gelding	chestnut	control	No	NA	24	CC	FFPE	13	NA
Control13	Haflinger	mare	chestnut	control	No	NA	27.75	CC	FFPE	12	NA
Control14	Haflinger	gelding	chestnut	control	No	NA	18.25	CC	FFPE	11	NA
Control15	Haflinger	mare	chestnut	control	No	NA	18	CC	FFPE	10	NA
Control16	Haflinger	mare	chestnut	control	No	NA	17.25	CC	FFPE	10	NA
Control17	Haflinger	mare	chestnut	control	No	NA	20.75	CC	FFPE	9	NA
Control18	Haflinger	mare	chestnut	control	No	NA	22	CT	FFPE	9	NA
Control19	Haflinger	mare	chestnut	control	No	NA	24.75	CC	FFPE	7	NA
Control20	Haflinger	gelding	chestnut	control	No	NA	18	CC	FFPE	6	NA
Control21	Haflinger	mare	chestnut	control	No	NA	20.75	CC	FFPE	6	NA
Control22	Haflinger	mare	chestnut	control	No	NA	22.5	CC	FFPE	5	NA
Control23	Haflinger	mare	chestnut	control	No	NA	24	CC	FFPE	5	NA
Control24	Haflinger	gelding	chestnut	control	No	NA	21.25	CT	FFPE	5	NA
Control25	Haflinger	gelding	chestnut	control	No	NA	24.75	CT	FFPE	4	NA
Control26	Haflinger	gelding	chestnut	control	No	NA	20.75	CT	FFPE	4	NA
Control27	Haflinger	gelding	chestnut	control	No	NA	33	CC	FFPE	3	NA
Control28	Haflinger	mare	chestnut	control	No	NA	18.5	CT	FFPE	3	NA
Control29	Haflinger	mare	chestnut	control	No	NA	25.75	CC	FFPE	3	NA
Control30	Haflinger	mare	chestnut	control	No	NA	26.75	CT	FFPE	2	NA
Control31	Haflinger	gelding	chestnut	control	No	NA	24	CT	FFPE	2	NA
Control32	Haflinger	gelding	chestnut	control	No	NA	22	CC	FFPE	2	NA
Control33	Haflinger	mare	chestnut	control	No	NA	14	CC	FFPE	10	NA
Control34	Haflinger	mare	chestnut	control	No	NA	14.5	CC	FFPE	13	NA
Control35	Haflinger	mare	chestnut	control	No	NA	14.5	CC	FFPE	4	NA
Control36	Haflinger	mare	chestnut	control	No	NA	14.75	CC	FFPE	3	NA
Control37	Haflinger	mare	chestnut	control	No	NA	39.5	CC	hair	NA	NA
Control38	Haflinger	gelding	chestnut	control	No	NA	20	CC	hair	NA	NA
Control39	Haflinger	gelding	chestnut	control	No	NA	21	CC	hair	NA	NA
Control40	Haflinger	gelding	chestnut	control	No	NA	20	CC	hair	NA	NA
Control41	Haflinger	gelding	chestnut	control	No	NA	16	CC	hair	NA	NA
Control42	Haflinger	gelding	chestnut	control	No	NA	16	CC	hair	NA	NA
Control43	Haflinger	gelding	chestnut	control	No	NA	14	CC	hair	NA	NA
Control44	Haflinger	gelding	chestnut	control	No	NA	14	CC	hair	NA	NA
Control45	Haflinger	gelding	chestnut	control	No	NA	13	CT	hair	NA	NA
Control46	Haflinger	stallion	chestnut	control	No	NA	14	CT	hair	NA	NA
Control47	Haflinger	stallion	chestnut	control	No	NA	13	CT	hair	NA	NA
Control48	Haflinger	mare	chestnut	control	No	NA	17	CT	hair	NA	NA
Control49	Haflinger	mare	chestnut	control	No	NA	31	CC	hair	NA	NA
Control50	Haflinger	mare	chestnut	control	No	NA	17	CT	hair	NA	NA
Control51	Haflinger	gelding	chestnut	control	No	NA	15	CT	hair	NA	NA
Control52	Haflinger	mare	chestnut	control	No	NA	17	CT	hair	NA	NA
Control53	Haflinger	mare	chestnut	control	No	NA	21	CC	hair	NA	NA
Control54	Haflinger	gelding	chestnut	control	No	NA	16	CT	hair	NA	NA
Control55	Haflinger	mare	chestnut	control	No	NA	14	TT	hair	NA	NA
Control56	Haflinger	mare	chestnut	control	No	NA	30	CT	hair	NA	NA
Control57	Haflinger	mare	chestnut	control	No	NA	30	CT	hair	NA	NA
Control58	Haflinger	gelding	chestnut	control	No	NA	18	CC	hair	NA	NA
