# Supplementary material for: Studying the Impact of the DDB2 T338M Missense Mutation on the Development of Equine Squamous Cell Carcinoma and Sarcoid
Source: Animals (Basel). 2025 Mar 22;15(7):911. doi: 10.3390/ani15070911 (PMC11987844; doi:10.3390/ani15070911)
Supplement: Supplementary file 1 [file animals-15-00911-s001.zip › PEKatUNIquat_Suppl_TableS2_20250221.xlsx]

## Sheet: Tabelle1
	total number of patients	OSCC	SCC	Sarcoid	other diseases
Total	14186	113	113	325	13635
Main groups
Haflinger	761	66	17	37	641
Noriker	324	8	6	12	298
Icelandic Horse	770	0	26	18	726
Warmblood	7618	29	45	158	7385
other breeds	4713	10	19	100	4585
Detailed other breeds
Arabian and related breeds	434	0	1	11	422
Baroque Type breeds	63	0	0	3	60
Coldblood	40	0	0	2	38
Norwegian Fjord	60	0	0	2	58
Friesian	233	1	0	10	222
Haflingermix	79	0	2	1	76
Pony	819	4	7	16	792
Quarter Horse	797	1	1	28	767
Trotter	922	0	2	8	912
Thoroughbred	681	2	2	13	664
no information on breed	586	2	4	6	574
